# Supplementary material for: Glucokinase Inactivation Ameliorates Lipid Accumulation and Exerts Favorable Effects on Lipid Metabolism in Hepatocytes
Source: Int J Mol Sci. 2023 Feb 21;24(5):4315. doi: 10.3390/ijms24054315 (PMC10002408; doi:10.3390/ijms24054315)
Supplement: Supplementary file 1 [file ijms-24-04315-s001.zip]

Archive with 1 entries (1 files):
- ijms-2209403-supplementary.pdf
